# Supplementary material for: Proteomic Profiling of Plant and Pathogen Interaction on the Leaf Epidermis
Source: Int J Mol Sci. 2022 Oct 12;23(20):12171. doi: 10.3390/ijms232012171 (PMC9603099; doi:10.3390/ijms232012171)
Supplement: Supplementary file 1 [file ijms-23-12171-s001.zip]

Archive with 3 entries (2 files):
- ijms-1947777-supplementary/Supplementary/
- ijms-1947777-supplementary/Supplementary/Supplementary FIgures_EP.pptx
- ijms-1947777-supplementary/Supplementary/Supplementary tables_EP.pdf
